# Supplementary material for: Adolescents with Persistent Symptoms Following Acute SARS-CoV-2 Infection (Long-COVID): Symptom Profile, Clustering and Follow-Up Symptom Evaluation
Source: Children (Basel). 2024 Dec 27;12(1):28. doi: 10.3390/children12010028 (PMC11763728; doi:10.3390/children12010028)
Supplement: Supplementary file 1 [file children-12-00028-s001.zip]

Archive with 1 entries (1 files):
- children-3341235-supplementary.pdf
